# Supplementary material for: Epstein-Barr virus microRNAs regulate B cell receptor signal transduction and lytic reactivation
Source: PLoS Pathog. 2019 Jan 7;15(1):e1007535. doi: 10.1371/journal.ppat.1007535 (PMC6336353; doi:10.1371/journal.ppat.1007535)
Supplement: S1 Table — (XLSX) [file ppat.1007535.s008.xlsx]

## Sheet: Sheet1
Table S1. Oligonucleotides
Target	Purpose	Fwd	Rev	Reference
GRB2	qRT-PCR	CTGGGTGGTGAAGTTCAATTCT	GTTCTATGTCCCGCAGGAATATC	n/a
PAG1	qRT-PCR	TTCAGCCGTTCAGTTACTAGCC	TGGACTTCCTCGTAATGCTGC	n/a
MALT1	qRT-PCR	GACCCATTCCATGGTGTTTACC	AATAAATGCATCTGGAGTCCGG	n/a
INPP5D	qRT-PCR	GCGTGCTGTATCGGAATTGC	TGGTGAAGAACCTCATGGAGAC	n/a
RAC1	qRT-PCR	ATGTCCGTGCAAAGTGGTATC	CTCGGATCGCTTCGTCAAACA	n/a
PRDM1	qRT-PCR	AAGCAACTGGATGCGCTATGT	GGGATGGGCTTAATGGTGTAGAA	n/a
LMP1	qRT-PCR	AATTTGCACGGACAGGCATT	AAGGCCAAAAGCTGCCAGAT	n/a
EBNA2	qRT-PCR	AGGGATGCCTGGACACAAGAG	AGATGCTAGAGGTCCATGCCCGACG	n/a
BHRF1	qRT-PCR	GCTGGACTTTGTTTCTTGCTGGAC	CAGGCCCAATGACCCTGATTCATA	n/a
PLCG1	qRT-PCR	GGAAGACCTCACGGGACTTTG	GCGTTTTCAGGCGAAATTCCA	Skinner et al, J Virol, 2017
SOS1	qRT-PCR	GAGTGAATCTGCATGTCGGTT	CTCTCATGTTTGGCTCCTACAC	Skinner et al, J Virol, 2017
IL1R1	qRT-PCR	ATGAAATTGATGTTCGTCCCTGT	ACCACGCAATAGTAATGTCCTG	Skinner et al, J Virol, 2017
BZLF1	qRT-PCR	ACGACGCACACGGAAACC	CTTGGCCCGGCATTTTCT	Vrzalikova et al Blood, 2011
BRLF1	qRT-PCR	TTGGGCCATTCTCCGAAAC	TATAGGGCACGCGATGGAA	Vrzalikova et al Blood, 2011
BALF4	qRT-PCR	CCAGCTTTCCTTTCCGAGTCT	ACACTGGATGTCCGAGGAGAA	Vrzalikova et al Blood, 2011
BNLF2a	qRT-PCR	TGGAGCGTGCTTTGCTAGAG	GGCCTGGTCTCCGTAGAAGAG	Vrzalikova et al Blood, 2011
